# Supplementary material for: Chiral-Selective Tamm Plasmon Polaritons
Source: Materials (Basel). 2021 May 24;14(11):2788. doi: 10.3390/ma14112788 (PMC8197218; doi:10.3390/ma14112788)
Supplement: Supplementary file 1 [file materials-14-02788-s001.zip]

Archive with 1 entries (1 files):
- materials-1213960-supplementary.pdf
